# Supplementary material for: Improved outcomes with leadless vs. single-chamber transvenous pacemaker in haemodialysis patients
Source: Europace. 2024 Oct 1;26(11):euae257. doi: 10.1093/europace/euae257 (PMC11542626; doi:10.1093/europace/euae257)
Supplement: euae257_Supplementary_Data [file euae257_supplementary_data.zip]

Archive with 7 entries (7 files):
- appendix_R1_europace.docx
- Figure_S1_plot_matching_modified.pdf
- Figure_S2_plot_weighting_modified.pdf
- Table_S1_codes_SNDS_v4_AP.docx
- Table_S2_sensitivity_analyses_V3_AP-FG.docx
- Table_S3_AdverseEvents_WholeCohort.docx
- Table_S4_Description_infected_patients_2.docx
